# Supplementary material for: eoPred: predicting the placental phenotype of early-onset preeclampsia using public DNA methylation data
Source: Front Genet. 2023 Sep 5;14:1248088. doi: 10.3389/fgene.2023.1248088 (PMC10509376; doi:10.3389/fgene.2023.1248088)
Supplement: Supplementary file 2 [file Table1.xlsx]

## Sheet: Table S1
Table S1. Reported and inferred (with Lee et al., 2016 robust placental clock) gestational age.
Sample ID	GEO Dataset	Cohort	Reported GA	Inferred GA	Original Author Label	Study Label
GSM1892029	GSE73375	Training	35	37.7063	Non-PE Preterm	Non-PE Preterm
GSM1892034	GSE73375	Training	28	31.7637	PE	EOPE
GSM1892044	GSE73375	Training	29	30.7866	PE	EOPE
GSM1892046	GSE73375	Training	38	35.7456	Non-PE Preterm	Non-PE Preterm
GSM1892048	GSE73375	Training	27	29.8536	PE	EOPE
GSM1892057	GSE73375	Training	30	30.223	PE	EOPE
GSM2674413	GSE100197	Training	33	32.5719	EOPE	EOPE
GSM2674414	GSE100197	Training	34	34.8719	EOPE	EOPE
GSM2674415	GSE100197	Training	32	33.585	EOPE	EOPE
GSM2674416	GSE100197	Training	32	32.5031	EOPE	EOPE
GSM2674417	GSE100197	Training	37	37.1154	EOPE	EOPE
GSM2674418	GSE100197	Training	34	34.6277	EOPE	EOPE
GSM2674419	GSE100197	Training	33	32.972	EOPE	EOPE
GSM2674420	GSE100197	Training	34	35.3433	EOPE	EOPE
GSM2674421	GSE100197	Training	38	38.5366	EOPE	EOPE
GSM2674422	GSE100197	Training	31	31.8273	EOPE	EOPE
GSM2674423	GSE100197	Training	37	37.9278	EOPE	EOPE
GSM2674424	GSE100197	Training	32	32.5892	EOPE	EOPE
GSM2674425	GSE100197	Training	32	33.0298	EOPE	EOPE
GSM2674426	GSE100197	Training	25	26.2801	EOPE	EOPE
GSM2674427	GSE100197	Training	34	34.7679	EOPE	EOPE
GSM2674428	GSE100197	Training	33	34.8248	EOPE	EOPE
GSM2674429	GSE100197	Training	33	33.9419	EOPE	EOPE
GSM2674430	GSE100197	Training	34	34.375	EOPE	EOPE
GSM2674431	GSE100197	Training	29	30.4167	EOPE	EOPE
GSM2674432	GSE100197	Training	25	27.0159	EOPE	EOPE
GSM2674433	GSE100197	Training	26	26.4046	EOPE	EOPE
GSM2674434	GSE100197	Training	27	27.9182	EOPE	EOPE
GSM2674464	GSE100197	Training	34	35.0541	Non-PE Preterm	Non-PE Preterm
GSM2674465	GSE100197	Training	33	32.4641	Non-PE Preterm	Non-PE Preterm
GSM2674466	GSE100197	Training	34	34.9258	Non-PE Preterm	Non-PE Preterm
GSM2674467	GSE100197	Training	28	29.6012	Non-PE Preterm	Non-PE Preterm
GSM2674468	GSE100197	Training	25	25.9709	Non-PE Preterm	Non-PE Preterm
GSM2674469	GSE100197	Training	29	29.4902	Non-PE Preterm	Non-PE Preterm
GSM2674470	GSE100197	Training	32	33.5605	Non-PE Preterm	Non-PE Preterm
GSM2674471	GSE100197	Training	32	32.6014	Non-PE Preterm	Non-PE Preterm
GSM2674472	GSE100197	Training	34	34.7263	Non-PE Preterm	Non-PE Preterm
GSM2674473	GSE100197	Training	33	33.0752	Non-PE Preterm	Non-PE Preterm
GSM2674474	GSE100197	Training	33	33.9964	Non-PE Preterm	Non-PE Preterm
GSM2674475	GSE100197	Training	34	34.7416	Non-PE Preterm	Non-PE Preterm
GSM2674476	GSE100197	Training	33	32.6593	Non-PE Preterm	Non-PE Preterm
GSM2674477	GSE100197	Training	28	28.5054	Non-PE Preterm	Non-PE Preterm
GSM2674478	GSE100197	Training	32	34.1886	Non-PE Preterm	Non-PE Preterm
GSM2674479	GSE100197	Training	26	26.1223	Non-PE Preterm	Non-PE Preterm
GSM2674480	GSE100197	Training	31	31.6181	Non-PE Preterm	Non-PE Preterm
GSM2674481	GSE100197	Training	36	36.1463	Non-PE Preterm	Non-PE Preterm
GSM2674482	GSE100197	Training	34	34.6503	Non-PE Preterm	Non-PE Preterm
GSM2674483	GSE100197	Training	36	37.4279	Non-PE Preterm	Non-PE Preterm
GSM2674484	GSE100197	Training	37	36.8803	Non-PE Preterm	Non-PE Preterm
GSM2674485	GSE100197	Training	37	37.3435	Non-PE Preterm	Non-PE Preterm
GSM2674486	GSE100197	Training	36	36.47	Non-PE Preterm	Non-PE Preterm
GSM2674487	GSE100197	Training	36	37.1118	Non-PE Preterm	Non-PE Preterm
GSM2674499	GSE100197	Training	37	37.6011	Non-PE Preterm	Non-PE Preterm
GSM2674503	GSE100197	Training	38	37.6309	Non-PE Preterm	Non-PE Preterm
GSM2674511	GSE100197	Training	38	37.8828	Non-PE Preterm	Non-PE Preterm
GSM2674514	GSE100197	Training	37	37.2362	Non-PE Preterm	Non-PE Preterm
GSM2589533	GSE98224	Validation	29.86	31.2233	PE	EOPE
GSM2589535	GSE98224	Validation	31.71	32.6894	PE	EOPE
GSM2589536	GSE98224	Validation	29.57	30.2678	PE	EOPE
GSM2589538	GSE98224	Validation	30.71	31.6049	PE	EOPE
GSM2589540	GSE98224	Validation	30.43	31.2878	Non-PE Preterm	Non-PE Preterm
GSM2589541	GSE98224	Validation	30.71	31.6772	PE	EOPE
GSM2589545	GSE98224	Validation	32.57	33.316	PE	EOPE
GSM2589546	GSE98224	Validation	31.57	32.1496	Non-PE Preterm	Non-PE Preterm
GSM2589549	GSE98224	Validation	29.43	30.3904	PE	EOPE
GSM2589552	GSE98224	Validation	33.86	34.3974	Non-PE Preterm	Non-PE Preterm
GSM2589553	GSE98224	Validation	32.43	34.1532	PE	LatePE
GSM2589554	GSE98224	Validation	30.29	32.2389	PE	EOPE
GSM2589556	GSE98224	Validation	32.57	32.7554	Non-PE Preterm	Non-PE Preterm
GSM2589558	GSE98224	Validation	32.71	33.6722	PE	EOPE
GSM2589559	GSE98224	Validation	27.43	28.047	Non-PE Preterm	Non-PE Preterm
GSM2589560	GSE98224	Validation	26.86	28.4281	PE	EOPE
GSM2589561	GSE98224	Validation	28.57	29.8792	PE	EOPE
GSM2589562	GSE98224	Validation	32.43	33.0775	Non-PE Preterm	Non-PE Preterm
GSM2589563	GSE98224	Validation	29.86	30.4987	PE	EOPE
GSM2589566	GSE98224	Validation	32	33.1223	Non-PE Preterm	Non-PE Preterm
GSM2589573	GSE98224	Validation	32.57	33.1471	PE	EOPE
GSM2589574	GSE98224	Validation	27.57	28.165	PE	EOPE
GSM2589575	GSE98224	Validation	30.57	31.5816	Non-PE Preterm	Non-PE Preterm
GSM2589577	GSE98224	Validation	31.57	31.5439	Non-PE Preterm	Non-PE Preterm
GSM2589578	GSE98224	Validation	30.57	31.0497	PE	EOPE
GSM3578095	GSE125605	Validation	37.57	35.9092	Non-PE Preterm	Non-PE Preterm
GSM3578100	GSE125605	Validation	35	37.3791	EOPE	EOPE
GSM3578102	GSE125605	Validation	32.86	33.0713	EOPE	EOPE
GSM3578104	GSE125605	Validation	38.57	39.7062	EOPE	EOPE
GSM3578105	GSE125605	Validation	38.71	37.9519	EOPE	EOPE
GSM3578107	GSE125605	Validation	28.43	25.9025	EOPE	EOPE
GSM3578108	GSE125605	Validation	37.71	35.7993	EOPE	EOPE
GSM3578109	GSE125605	Validation	37	38.3023	EOPE	EOPE
GSM3578110	GSE125605	Validation	31.14	32.9407	EOPE	EOPE
GSM3578111	GSE125605	Validation	33	33.8473	EOPE	EOPE
GSM3578112	GSE125605	Validation	37.43	37.6515	EOPE	EOPE
GSM3578113	GSE125605	Validation	39.29	38.9115	EOPE	EOPE
GSM3578114	GSE125605	Validation	35.57	35.5646	EOPE	EOPE
GSM3578115	GSE125605	Validation	31.14	32.6509	EOPE	EOPE
GSM3578116	GSE125605	Validation	34.57	36.5549	EOPE	EOPE
GSM3578117	GSE125605	Validation	28.57	29.0082	EOPE	EOPE
GSM3578118	GSE125605	Validation	33	35.373	EOPE	EOPE
GSM3578119	GSE125605	Validation	37.57	36.985	EOPE	EOPE
GSM3578121	GSE125605	Validation	34.43	35.3002	EOPE	EOPE
GSM3578123	GSE125605	Validation	30	29.3822	EOPE	EOPE
GSM3578124	GSE125605	Validation	28.86	31.6162	EOPE	EOPE
GSM3578125	GSE125605	Validation	28.14	31.9936	EOPE	EOPE
GSM3578127	GSE125605	Validation	32	35.3349	EOPE	EOPE
GSM1892025	GSE73375	Exploratory	41	42.0745	Non-PE Term	Non-PE Term
GSM1892026	GSE73375	Exploratory	40	40.4605	Non-PE Term	Non-PE Term
GSM1892027	GSE73375	Exploratory	40	39.4153	Non-PE Term	Non-PE Term
GSM1892028	GSE73375	Exploratory	40	40.2152	Non-PE Term	Non-PE Term
GSM1892030	GSE73375	Exploratory	34	37.6989	PE	LatePE
GSM1892031	GSE73375	Exploratory	40	40.0168	PE	LatePE
GSM1892033	GSE73375	Exploratory	37	38.0643	PE	LatePE
GSM1892035	GSE73375	Exploratory	36	38.3655	Non-PE Term	Non-PE Term
GSM1892036	GSE73375	Exploratory	40	41.7284	Non-PE Term	Non-PE Term
GSM1892037	GSE73375	Exploratory	39	40.3205	Non-PE Term	Non-PE Term
GSM1892038	GSE73375	Exploratory	40	40.6725	Non-PE Term	Non-PE Term
GSM1892039	GSE73375	Exploratory	33	35.4787	PE	LatePE
GSM1892040	GSE73375	Exploratory	36	36.2887	PE	LatePE
GSM1892041	GSE73375	Exploratory	35	36.2044	PE	LatePE
GSM1892042	GSE73375	Exploratory	34	35.548	PE	LatePE
GSM1892043	GSE73375	Exploratory	38	38.585	PE	LatePE
GSM1892045	GSE73375	Exploratory	38	40.2171	Non-PE Term	Non-PE Term
GSM1892049	GSE73375	Exploratory	39	40.7811	Non-PE Term	Non-PE Term
GSM1892050	GSE73375	Exploratory	36	39.9428	Non-PE Term	Non-PE Term
GSM1892051	GSE73375	Exploratory	40	40.3158	Non-PE Term	Non-PE Term
GSM1892052	GSE73375	Exploratory	36	38.2317	Non-PE Term	Non-PE Term
GSM1892053	GSE73375	Exploratory	37	39.3145	Non-PE Term	Non-PE Term
GSM1892054	GSE73375	Exploratory	41	40.3627	Non-PE Term	Non-PE Term
GSM1944936	GSE75196	Exploratory	36	38.2888	PE	LatePE
GSM1944939	GSE75196	Exploratory	32	33.0527	PE	EOPE
GSM1944942	GSE75196	Exploratory	32	34.3444	PE	LatePE
GSM1944944	GSE75196	Exploratory	35	35.9364	PE	LatePE
GSM1944946	GSE75196	Exploratory	38	37.5669	PE	LatePE
GSM1944948	GSE75196	Exploratory	36	36.6289	PE	LatePE
GSM1944949	GSE75196	Exploratory	37	38.1345	PE	LatePE
GSM1944950	GSE75196	Exploratory	35	36.104	PE	LatePE
GSM1944951	GSE75196	Exploratory	39	40.124	Non-PE Term	Non-PE Term
GSM1944952	GSE75196	Exploratory	38	39.4465	Non-PE Term	Non-PE Term
GSM1944953	GSE75196	Exploratory	39	39.7786	Non-PE Term	Non-PE Term
GSM1944954	GSE75196	Exploratory	38	39.856	Non-PE Term	Non-PE Term
GSM1944955	GSE75196	Exploratory	39	39.2591	Non-PE Term	Non-PE Term
GSM1944956	GSE75196	Exploratory	38	38.6532	Non-PE Term	Non-PE Term
GSM1944957	GSE75196	Exploratory	40	40.4737	Non-PE Term	Non-PE Term
GSM1944958	GSE75196	Exploratory	39	39.3483	Non-PE Term	Non-PE Term
GSM1944959	GSE75196	Exploratory	39	39.0786	Non-PE Term	Non-PE Term
GSM1944960	GSE75196	Exploratory	39	38.9465	Non-PE Term	Non-PE Term
GSM1944961	GSE75196	Exploratory	38	38.4933	Non-PE Term	Non-PE Term
GSM1944962	GSE75196	Exploratory	38	39.4544	Non-PE Term	Non-PE Term
GSM1944963	GSE75196	Exploratory	39	38.0568	Non-PE Term	Non-PE Term
GSM1944964	GSE75196	Exploratory	40	39.3502	Non-PE Term	Non-PE Term
GSM1944965	GSE75196	Exploratory	38	39.6369	Non-PE Term	Non-PE Term
GSM1944966	GSE75196	Exploratory	40	38.3647	Non-PE Term	Non-PE Term
GSM2589532	GSE98224	Exploratory	37.29	38.5315	PE	LatePE
GSM2589534	GSE98224	Exploratory	35.57	35.8483	PE	LatePE
GSM2589537	GSE98224	Exploratory	37.57	37.6929	PE	LatePE
GSM2589539	GSE98224	Exploratory	34.57	35.0985	PE	LatePE
GSM2589542	GSE98224	Exploratory	36.86	37.1675	PE	LatePE
GSM2589543	GSE98224	Exploratory	37.71	38.1118	PE	LatePE
GSM2589544	GSE98224	Exploratory	38.57	38.6558	Non-PE Term	Non-PE Term
GSM2589547	GSE98224	Exploratory	34.14	34.7405	PE	LatePE
GSM2589548	GSE98224	Exploratory	34.71	34.8595	PE	LatePE
GSM2589550	GSE98224	Exploratory	38.57	39.7104	Non-PE Term	Non-PE Term
GSM2589551	GSE98224	Exploratory	36.71	36.9967	PE	LatePE
GSM2589555	GSE98224	Exploratory	36.86	36.9973	PE	LatePE
GSM2589557	GSE98224	Exploratory	36	35.9457	PE	LatePE
GSM2589564	GSE98224	Exploratory	36	36.4526	PE	LatePE
GSM2589565	GSE98224	Exploratory	37.43	38.0729	PE	LatePE
GSM2589567	GSE98224	Exploratory	38.43	39.0387	Non-PE Term	Non-PE Term
GSM2589568	GSE98224	Exploratory	37.43	38.9606	PE	LatePE
GSM2589569	GSE98224	Exploratory	39.43	39.5939	Non-PE Term	Non-PE Term
GSM2589570	GSE98224	Exploratory	40.29	39.815	Non-PE Term	Non-PE Term
GSM2589571	GSE98224	Exploratory	40.71	40.8567	Non-PE Term	Non-PE Term
GSM2589572	GSE98224	Exploratory	38.29	38.7449	Non-PE Term	Non-PE Term
GSM2589576	GSE98224	Exploratory	39.43	39.8435	Non-PE Term	Non-PE Term
GSM2589579	GSE98224	Exploratory	39.43	39.1511	Non-PE Term	Non-PE Term
GSM2674435	GSE100197	Exploratory	37	36.936	IUGR	FGR
GSM2674436	GSE100197	Exploratory	37	37.9618	IUGR	FGR
GSM2674437	GSE100197	Exploratory	38	37.0259	IUGR	FGR
GSM2674438	GSE100197	Exploratory	35	NaN	IUGR	FGR
GSM2674439	GSE100197	Exploratory	37	37.6345	IUGR	FGR
GSM2674440	GSE100197	Exploratory	36	36.193	IUGR	FGR
GSM2674441	GSE100197	Exploratory	38	37.0908	IUGR	FGR
GSM2674442	GSE100197	Exploratory	36	37.1893	IUGR	FGR
GSM2674443	GSE100197	Exploratory	33	32.6316	IUGR	FGR
GSM2674444	GSE100197	Exploratory	38	38.1376	IUGR	FGR
GSM2674445	GSE100197	Exploratory	38	37.4276	IUGR	FGR
GSM2674446	GSE100197	Exploratory	37	36.7317	LOPE	LatePE
GSM2674447	GSE100197	Exploratory	37	37.2853	LOPE	LatePE
GSM2674448	GSE100197	Exploratory	41	40.0645	LOPE	LatePE
GSM2674449	GSE100197	Exploratory	37	37.1308	LOPE	LatePE
GSM2674450	GSE100197	Exploratory	38	37.9465	LOPE	LatePE
GSM2674451	GSE100197	Exploratory	36	34.9872	LOPE	LatePE
GSM2674452	GSE100197	Exploratory	35	34.3851	LOPE	LatePE
GSM2674453	GSE100197	Exploratory	36	35.7914	LOPE	LatePE
GSM2674454	GSE100197	Exploratory	39	38.5695	LOPE	LatePE
GSM2674455	GSE100197	Exploratory	40	38.9144	LOPE	LatePE
GSM2674456	GSE100197	Exploratory	35	35.8577	LOPE	LatePE
GSM2674457	GSE100197	Exploratory	39	39.0128	LOPE	LatePE
GSM2674458	GSE100197	Exploratory	35	35.88	LOPE	LatePE
GSM2674459	GSE100197	Exploratory	40	38.4436	LOPE	LatePE
GSM2674460	GSE100197	Exploratory	37	37.0904	LOPE	LatePE
GSM2674461	GSE100197	Exploratory	35	35.2086	LOPE	LatePE
GSM2674462	GSE100197	Exploratory	39	37.7688	LOPE	LatePE
GSM2674463	GSE100197	Exploratory	37	37.4722	LOPE	LatePE
GSM2674496	GSE100197	Exploratory	39	38.8421	Non-PE Term	Non-PE Term
GSM2674497	GSE100197	Exploratory	38	38.7158	Non-PE Term	Non-PE Term
GSM2674498	GSE100197	Exploratory	38	38.2014	Non-PE Term	Non-PE Term
GSM2674500	GSE100197	Exploratory	38	38.1919	Non-PE Term	Non-PE Term
GSM2674501	GSE100197	Exploratory	37	37.835	Non-PE Term	Non-PE Term
GSM2674502	GSE100197	Exploratory	39	38.749	Non-PE Term	Non-PE Term
GSM2674504	GSE100197	Exploratory	39	38.713	Non-PE Term	Non-PE Term
GSM2674505	GSE100197	Exploratory	39	38.0817	Non-PE Term	Non-PE Term
GSM2674506	GSE100197	Exploratory	39	38.395	Non-PE Term	Non-PE Term
GSM2674507	GSE100197	Exploratory	39	39.3189	Non-PE Term	Non-PE Term
GSM2674508	GSE100197	Exploratory	39	38.0744	Non-PE Term	Non-PE Term
GSM2674509	GSE100197	Exploratory	39	38.7338	Non-PE Term	Non-PE Term
GSM2674510	GSE100197	Exploratory	39	39.9217	Non-PE Term	Non-PE Term
GSM2674512	GSE100197	Exploratory	40	39.7048	Non-PE Term	Non-PE Term
GSM2674513	GSE100197	Exploratory	38	38.0608	Non-PE Term	Non-PE Term
GSM3578087	GSE125605	Exploratory	39.29	39.9399	Non-PE Term	Non-PE Term
GSM3578088	GSE125605	Exploratory	38.57	41.7141	Non-PE Term	Non-PE Term
GSM3578089	GSE125605	Exploratory	40.71	40.2703	Non-PE Term	Non-PE Term
GSM3578090	GSE125605	Exploratory	40.71	40.6312	Non-PE Term	Non-PE Term
GSM3578091	GSE125605	Exploratory	39.57	39.3536	Non-PE Term	Non-PE Term
GSM3578092	GSE125605	Exploratory	39.29	40.0525	Non-PE Term	Non-PE Term
GSM3578093	GSE125605	Exploratory	39.71	40.949	Non-PE Term	Non-PE Term
GSM3578094	GSE125605	Exploratory	38.86	38.9322	Non-PE Term	Non-PE Term
GSM3578096	GSE125605	Exploratory	40.43	39.8582	Non-PE Term	Non-PE Term
GSM3578097	GSE125605	Exploratory	39.57	40.344	Non-PE Term	Non-PE Term
GSM3578098	GSE125605	Exploratory	40.86	40.3928	Non-PE Term	Non-PE Term
GSM3578099	GSE125605	Exploratory	39.86	38.965	Non-PE Term	Non-PE Term
GSM3578101	GSE125605	Exploratory	40.43	39.738	Non-PE Term	Non-PE Term
GSM3578103	GSE125605	Exploratory	41.14	39.3765	Non-PE Term	Non-PE Term
GSM3578120	GSE125605	Exploratory	39	40.4041	Non-PE Term	Non-PE Term
GSM3578122	GSE125605	Exploratory	37.57	38.5821	Non-PE Term	Non-PE Term
GSM3578126	GSE125605	Exploratory	39.43	40.0666	Non-PE Term	Non-PE Term
GSM3578128	GSE125605	Exploratory	39.29	40.6318	Non-PE Term	Non-PE Term

## Sheet: Table S2
Table S2. 45 CpGs in eoPred.
	probeID	Freq_Stability	Loading_Val	chr	UCSC_RefGene_Name	UCSC_RefGene_Group	pos
1	cg10994126	1	-0.370941	chr1	PAPPA2;PAPPA2;PAPPA2;PAPPA2	1stExon;5'UTR;1stExon;5'UTR	176432498	yes
2	cg26787199	1	-0.370982	chr16	SYNGR3	3'UTR	2044042
3	cg14605117	0.993333	-0.241643	chr7			2766214
4	cg10246581	0.986667	-0.267948	chr16	CMIP;CMIP	Body;Body	81536171
5	cg16606561	0.96	-0.243384	chr20	FAM110A;FAM110A;FAM110A	5'UTR;5'UTR;TSS1500	824641
6	cg17394304	0.953333	-0.252758	chr3	BCL6;BCL6;BCL6;BCL6	5'UTR;5'UTR;1stExon;TSS1500	187453973
7	cg23963071	0.92	-0.229891	chr6	SERPINB9	5'UTR	2901712
8	cg22526990	0.906667	-0.201853	chr19			33788511
9	cg17850498	0.9	-0.202944	chr1	ECE1;ECE1;ECE1;ECE1	Body;Body;Body;Body	21565755
10	cg26625897	0.9	-0.19254	chr17			39678679
11	cg15282973	0.88	-0.170567	chr12	SCARB1;SCARB1	Body;Body	125346253	yes
12	cg13672136	0.84	-0.197608	chr3	LTF	3'UTR	46477681
13	cg26509870	0.813333	-0.182727	chr8			22076166
14	cg01713086	0.806667	-0.183347	chr8			28268413
15	cg15887927	0.773333	-0.148345	chr13			29148952
16	cg26672098	0.74	-0.134886	chr2			42326070
17	cg18584265	0.726667	-0.148368	chr19	SYDE1	Body	15219983
18	cg25103772	0.7	-0.142087	chr1	PAPPA2;PAPPA2	5'UTR;5'UTR	176513705
19	cg18236464	0.693333	-0.147673	chr1	PAPPA2;PAPPA2	Body;Body	176528783
20	cg12632411	0.646667	-0.101098	chr20	RRBP1;RRBP1	Body;Body	17595355
21	cg17066452	0.626667	-0.0904501	chr6	HSD17B8	Body	33173501
22	cg14178899	0.553333	-0.0834431	chr1	ERRFI1	5'UTR	8076599	yes
23	cg01412654	0.526667	-0.0676915	chr3	PPARG;PPARG	TSS1500;TSS1500	12328084
24	cg04084026	0.513333	-0.0766904	chr16	KIFC3;KIFC3;KIFC3	TSS1500;5'UTR;5'UTR	57832309
25	cg07913153	0.513333	-0.0601409	chr1	LGALS8	TSS1500	236680761
26	cg12699756	0.46	-0.0407775	chr6	HSD17B8	Body	33173482
27	cg01033642	0.453333	-0.0454164	chr16	CMIP;CMIP	Body;Body	81564192
28	cg05521767	0.44	-0.0553756	chr11	GDPD5	5'UTR	75230135
29	cg06269559	0.44	-0.0440891	chr2			15298785
30	cg09911083	0.44	-0.0573186	chr17	KDM6B	Body	7754956
31	cg04804772	0.433333	-0.0354065	chr10	CALHM3;CALHM3	5'UTR;1stExon	105238873
32	cg08112737	0.426667	-0.0309663	chr4	KIAA1211	Body	57178051
33	cg17035539	0.426667	-0.0384011	chr1			229544326
34	cg24735129	0.42	-0.0255631	chr11			70957520
35	cg21545548	0.406667	-0.0420978	chr6			26296575
36	cg16353318	0.386667	-0.03247	chr16	CMIP;CMIP	Body;Body	81564161
37	cg05663031	0.373333	-0.0162009	chr3	BCL6;BCL6;BCL6	5'UTR;5'UTR;TSS1500	187453721
38	cg02286857	0.36	-0.0173885	chr2	TTC7A	Body	47297177	yes
39	cg24997986	0.36	-0.00761871	chr8			67098906
40	cg03099780	0.34	-0.0219989	chr13			97864475
41	cg06501716	0.34	-0.00832953	chr22	C22orf39;C22orf39	TSS1500;TSS1500	19436948	yes
42	cg26651514	0.34	-0.0119758	chr13			33864734
43	cg12779575	0.333333	-0.0172273	chr17	ERN1	TSS1500	62208434
44	cg15799353	0.306667	-0.00138655	chr20	TRIB3	5'UTR	363112
45	cg23730027	0.306667	-0.00154813	chr3	FLNB;FLNB;FLNB;FLNB	Body;Body;Body;Body	57995180

## Sheet: Table S3
Table S3. Performance metrics of eoPred's predictions on the validation cohort, with different data transformations. Metrics of performance that resulted from prediction on filtered, BMIQ and batch corrected data are highlighted since eoPred performed best (albeit not significantly) using this processing. BMIQ (beta-mixture quantile normalization) is a within-array normalization method that corre…
Subset of validation data (n=44)	Sensitivity	Specificity	Precision	Recall	F1	PPV	Brier score
Raw	0.68	0.67	0.93	0.68	0.79	0.93	0.2
BMIQ	0.61	1	1	0.61	0.75	1	0.21
Dasen	0.87	0.83	0.97	0.87	0.92	0.97	0.17
SWAN	0.61	1	1	0.61	0.75	1	0.21
QN	0.87	0.83	0.97	0.87	0.92	0.97	0.17
Noob	0.84	0.83	0.97	0.84	0.9	0.97	0.15
QN+BMIQ	0.74	1	1	0.74	0.85	1	0.19
Noob+BMIQ	0.82	1	1	0.82	0.9	1	0.16
